# Supplementary material for: Strong effects of genetic and lifestyle factors on biomarker variation and use of personalized cutoffs
Source: Nat Commun. 2014 Aug 22;5:4684. doi: 10.1038/ncomms5684 (PMC4143927; doi:10.1038/ncomms5684)
Supplement: Supplementary Data 1 — Information on the biomarkers. [file ncomms5684-s2.xlsx]

## Sheet: Analytes
Supplementary Data 1
Protein Centered Information								Gene Centered Information
Name	UniprotName	UniprotShortName	EC	UniprotID	UniprotIDreadable	OlinkShortName	OlinkFullName	HGNC	Ensembl
ADM	ADM			P35318	ADML_HUMAN	ADM	Adrenomedullin	ADM	ENSG00000148926
AR	Amphiregulin	AR		P15514	AREG_HUMAN	AR	Amphiregulin	AREG	ENSG00000109321
BAFF	Tumor necrosis factor ligand superfamily member 13B			Q9Y275	TN13B_HUMAN	BAFF	B-cell activating factor	TNFSF13B	ENSG00000102524
BTC	Probetacellulin			P35070	BTC_HUMAN	BTC	Betacellulin	BTC	ENSG00000174808
MUC-16	Mucin-16	MUC-16		Q8WXI7	MUC16_HUMAN	CA-125	Ovarian cancer-related tumor marker 125	MUC16	ENSG00000181143
CA242						CA242	CA242 tumor marker, Cancer Antigen 242
CAIX	Carbonic anhydrase 9		EC=4.2.1.1	Q16790	CAH9_HUMAN	CAIX	Carbonic Anhydrase IX	CA9	ENSG00000107159
CASP-3	Caspase-3	CASP-3	EC=3.4.22.56	P42574	CASP3_HUMAN	CASP-3	Caspase-3	CASP3	ENSG00000164305
CCL21	C-C motif chemokine 21			O00585	CCL21_HUMAN	CCL21	C-C motif chemokine 21	CCL21	ENSG00000137077
CCL24	C-C motif chemokine 24			O00175	CCL24_HUMAN	CCL24	C-C motif chemokine 24	CCL24	ENSG00000106178
CCL19	C-C motif chemokine 19			Q99731	CCL19_HUMAN	CCL19	C-C motif chemokine 19	CCL19	ENSG00000172724
CD30-L	Tumor necrosis factor ligand superfamily member 8			P32971	TNFL8_HUMAN	CD30-L	Tumor necrosis factor ligand superfamily member 8	TNFSF8	ENSG00000106952
CD40-L	CD40 ligand	CD40-L		P29965	CD40L_HUMAN	CD40-L	CD40 ligand	CD40LG	ENSG00000102245
E-selectin	E-selectin			P16581	LYAM2_HUMAN	CD62E	E-selectin	SELE	ENSG00000007908
CD69	Early activation antigen CD69			Q07108	CD69_HUMAN	CD69	Early activation antigen CD69	CD69	ENSG00000110848
CEA	Carcinoembryonic antigen-related cell adhesion molecule 5			P06731	CEAM5_HUMAN	CEA	Carcinoembryonic antigen	CEACAM5	ENSG00000105388
CPI-B	Cystatin-B			P04080	CYTB_HUMAN	CPI-B	Cystatin B	CSTB	ENSG00000160213
CSF-1	Macrophage colony-stimulating factor 1	CSF-1		P09603	CSF1_HUMAN	CSF-1	Macrophage colony-stimulating factor 1	CSF1	ENSG00000184371
CTSD	Cathepsin D		EC=3.4.23.5	P07339	CATD_HUMAN	CTSD	Cathepsin D	CTSD	ENSG00000117984
CXCL10	C-X-C motif chemokine 10			P02778	CXL10_HUMAN	CXCL10	C-X-C motif chemokine 10	CXCL10	ENSG00000169245
CXCL11	C-X-C motif chemokine 11			O14625	CXL11_HUMAN	CXCL11	C-X-C motif chemokine 11	CXCL11	ENSG00000169248
CXCL13	C-X-C motif chemokine 13			O43927	CXL13_HUMAN	CXCL13	C-X-C motif chemokine 13	CXCL13	ENSG00000156234
CXCL5	C-X-C motif chemokine 5			P42830	CXCL5_HUMAN	CXCL5	C-X-C motif chemokine 5	CXCL5	ENSG00000163735
CXCL9	C-X-C motif chemokine 9			Q07325	CXCL9_HUMAN	CXCL9	C-X-C motif chemokine 9	CXCL9	ENSG00000138755
EGF	Pro-epidermal growth factor	EGF		P01133	EGF_HUMAN	EGF	Epidermal growth factor	EGF	ENSG00000138798
EGFR	Epidermal growth factor receptor		EC=2.7.10.1	P00533	EGFR_HUMAN	EGFR	Epidermal growth factor receptor	EGFR	ENSG00000146648
Basigin	Basigin			P35613	BASI_HUMAN	EMMPRIN	Extracellular matrix metalloproteinase inducer	BSG	ENSG00000172270
Ep-CAM	Epithelial cell adhesion molecule	Ep-CAM		P16422	EPCAM_HUMAN	Ep-CAM	Epithelial cell adhesion molecule	EPCAM	ENSG00000119888
EPO	Erythropoietin			P01588	EPO_HUMAN	EPO	Erythropoietin	EPO	ENSG00000130427
EPR	Proepiregulin	EPR		O14944	EREG_HUMAN	EPR	Epiregulin	EREG	ENSG00000124882
ER	Estrogen receptor	ER		P03372	ESR1_HUMAN	ER	Estrogen receptor	ESR1	ENSG00000091831
ErbB2	Receptor tyrosine-protein kinase erbB-2		EC=2.7.10.1	P04626	ERBB2_HUMAN	ErbB2	Receptor tyrosine-protein kinase ErbB-2	ERBB2	ENSG00000141736
ErbB3	Receptor tyrosine-protein kinase erbB-3		EC=2.7.10.1	P21860	ERBB3_HUMAN	ErbB3	Receptor tyrosine-protein kinase ErbB-3	ERBB3	ENSG00000065361
ErbB4	Receptor tyrosine-protein kinase erbB-4		EC=2.7.10.1	Q15303	ERBB4_HUMAN	ErbB4	Receptor tyrosine-protein kinase ErbB-4	ERRB4	ENSG00000178568
FABP4	Fatty acid-binding protein, adipocyte			P15090	FABP4_HUMAN	FABP4	Fatty acid binding protein 4 adipocyte	FABP4	ENSG00000170323
FAS	Tumor necrosis factor receptor superfamily member 6			P25445	TNR6_HUMAN	FAS	Tumor necrosis factor receptor superfamily member 6	FAS	ENSG00000026103
FasL	Tumor necrosis factor ligand superfamily member 6			P48023	TNFL6_HUMAN	FasL	Fas antigen ligand	FASLG	ENSG00000117560
Flt3L	Fms-related tyrosine kinase 3 ligand	Flt3L		P49771	FLT3L_HUMAN	Flt3L	Fms-related tyrosine kinase 3 ligand	FLT3LG	ENSG00000090554
FR-alpha	Folate receptor alpha	FR-alpha		P15328	FOLR1_HUMAN	FR-alpha	Folate receptor alpha	FOLR1	ENSG00000110195
FS	Follistatin	FS		P19883	FST_HUMAN	FS	Follistatin	FST	ENSG00000134363
Gal-3	Galectin-3	Gal-3		P17931	LEG3_HUMAN	Gal-3	Galectin-3	LGALS3	ENSG00000131981
GDF-15	Growth/differentiation factor 15	GDF-15		Q99988	GDF15_HUMAN	GDF-15	Growth/differentiation factor 15	GDF15	ENSG00000130513
GH	Somatotropin			P01241	SOMA_HUMAN	GH	Growth Hormone	GH1	ENSG00000259384
GM-CSF	Granulocyte-macrophage colony-stimulating factor	GM-CSF		P04141	CSF2_HUMAN	GM-CSF	Granulocyte-macrophage colony-stimulating factor	CSF2	ENSG00000164400
HB-EGF	Proheparin-binding EGF-like growth factor	HB-EGF		Q99075	HBEGF_HUMAN	HB-EGF	Heparin-binding EGF-like growth factor	HBEGF	ENSG00000113070
WFCD2	WAP four-disulfide core domain protein 2			Q14508	WFDC2_HUMAN	HE4	Epididymal secretory protein E4	WFDC2	ENSG00000101443
HGF	Hepatocyte growth factor			P14210	HGF_HUMAN	HGF	Hepatocyte growth factor	HGF	ENSG00000019991
HGF receptor	Hepatocyte growth factor receptor	HGF receptor	EC=2.7.10.1	P08581	MET_HUMAN	HGF receptor	Hepatocyte growth factor receptor	MET	ENSG00000105976
hK11	Kallikrein-11	hK11	EC=3.4.21.-	Q9UBX7	KLK11_HUMAN	hK11	Kallikrein-11	KLK11	ENSG00000167757
IFN-gamma	Interferon gamma	IFN-gamma		P01579	IFNG_HUMAN	IFN-gamma	Interferon gamma	IFNG	ENSG00000111537
IL-12B	Interleukin-12 subunit beta	IL-12B		P29460	IL12B_HUMAN	IL-12	Interleukin 12	IL-12A and IL-12B
IL-1ra	Interleukin-1 receptor antagonist protein	IL-1ra		P18510	IL1RA_HUMAN	IL-1ra	Interleukin 1 receptor antagonist protein	IL1RN	ENSG00000136689
IL-2	Interleukin-2	IL-2		P60568	IL2_HUMAN	IL-2	Interleukin 2	IL2	ENSG00000109471
IL-4	Interleukin-4	IL-4		P05112	IL4_HUMAN	IL-4	Interleukin 4	IL4	ENSG00000113520
IL-6	Interleukin-6	IL-6		P05231	IL6_HUMAN	IL-6	Interleukin 6	IL6	ENSG00000136244
IL-7	Interleukin-7	IL-7		P13232	IL7_HUMAN	IL-7	Interleukin 7	IL7	ENSG00000104432
IL-8	Interleukin-8	IL-8		P10145	IL8_HUMAN	IL-8	Interleukin 8	IL8	ENSG00000169429
IL-17RB	Interleukin-17 receptor B	IL-17RB		Q9NRM6	I17RB_HUMAN	IL17RB	Interleukin 17 receptor B	IL17RB	ENSG00000056736
IL-2-RA	Interleukin-2 receptor subunit alpha	IL-2-RA		P01589	IL2RA_HUMAN	IL2RA	Interleukin 2 receptor subunit alpha	IL2RA	ENSG00000134460
IL-6RA	Interleukin-6 receptor subunit alpha	IL-6RA		P08887	IL6RA_HUMAN	IL6RA	Interleukin 6 receptor subunit alpha	IL6R	ENSG00000160712
KLK6	Kallikrein-6		EC=3.4.21.-	Q92876	KLK6_HUMAN	KLK6	Kallikrein-6	KLK6	ENSG00000167755
TNFSF14	Tumor necrosis factor ligand superfamily member 14			O43557	TNF14_HUMAN	LIGHT	Tumor necrosis factor ligand superfamily member 14	TNFSF14	ENSG00000125735
MCP-1	C-C motif chemokine 2			P13500	CCL2_HUMAN	MCP-1	Monocyte chemotactic protein-1	CCL2	ENSG00000108691
MIA	Melanoma-derived growth regulatory protein			Q16674	MIA_HUMAN	MIA	Melanoma-derived growth regulatory protein	MIA	ENSG00000261857
MIC-A	MHC class I polypeptide-related sequence A	MIC-A		Q29983	MICA_HUMAN	MIC-A	MHC class I polypeptide-related sequence A	MICA	ENSG00000204520
MK	Midkine	MK		P21741	MK_HUMAN	MK	Midkine	MKD	ENSG00000110492
SL-1	Stromelysin-1	SL-1	EC=3.4.24.17	P08254	MMP3_HUMAN	MMP-3	Matrix metalloproteinase-3	MMP3	ENSG00000149968
MPO	Myeloperoxidase	MPO	EC=1.11.2.2	P05164	PERM_HUMAN	MPO	Myeloperoxidase	MPO	ENSG00000005381
MYD88	Myeloid differentiation primary response protein MyD88			Q99836	MYD88_HUMAN	MYD88	Myeloid differentiation primary response protein MyD88	MYD88	ENSG00000172936
OPG	Tumor necrosis factor receptor superfamily member 11B			O00300	TR11B_HUMAN	OPG	Osteoprotegerin	TNFRSF11B	ENSG00000164761
PDGF subunit B	Platelet-derived growth factor subunit B	PDGF subunit B		P01127	PDGFB_HUMAN	PDGF subunit B	Platelet-derived growth factor subunit B	PDGFB	ENSG00000100311
PECAM-1	Platelet endothelial cell adhesion molecule	PECAM-1		P16284	PECA1_HUMAN	PECAM-1	Platelet endothelial cell adhesion molecule	PECAM1	ENSG00000261371
PlGF	Placenta growth factor	PlGF		P49763	PLGF_HUMAN	PIGF	Placenta Growth Factor	PGF	ENSG00000119630
PRL	Prolactin	PRL		P01236	PRL_HUMAN	PRL	Prolactin	PRL	ENSG00000172179
PRSS8	Prostasin		EC=3.4.21.-	Q16651	PRSS8_HUMAN	PRSS8	Prostasin	PRSS8	ENSG00000052344
PSA	Prostate-specific antigen	PSA	EC=3.4.21.77	P07288	KLK3_HUMAN	PSA	Prostate-specific antigen	KLK3	ENSG00000142515
REG-4	Regenerating islet-derived protein 4	REG-4		Q9BYZ8	REG4_HUMAN	REG-4	Regenerating islet-derived protein 4	REG4	ENSG00000134193
SCF	Kit ligand			P21583	SCF_HUMAN	SCF	Stem cell factor	KITLG	ENSG00000049130
TF	Tissue factor			P13726	TF_HUMAN	TF	Tissue Factor	F3	ENSG00000117525
TGF-beta-1	Transforming growth factor beta-1	TGF-beta-1		P01137	TGFB1_HUMAN	TGB-beta-1	Latency-associated peptide transforming growth factor beta 1	TGFB1	ENSG00000105329
TGF-alpha	Protransforming growth factor alpha	TGF-alpha		P01135	TGFA_HUMAN	TGF-alpha	Transforming growth factor alpha	TGFA	ENSG00000163235
THPO	Thrombopoietin			P40225	TPO_HUMAN	THPO	Thrombopoietin	THPO	ENSG00000090534
TIE2	Angiopoietin-1 receptor		EC=2.7.10.1	Q02763	TIE2_HUMAN	TIE2	Angiopoietin-1 receptor	TEK	ENSG00000120156
TNF	Tumor necrosis factor			P01375	TNFA_HUMAN	TNF	Tumor necrosis factor alpha	TNF	ENSG00000232810
TNF-R1	Tumor necrosis factor receptor superfamily member 1A			P19438	TNR1A_HUMAN	TNF-R1	Tumor necrosis factor receptor 1	TNFRSF1A	ENSG00000067182
TNF-R2	Tumor necrosis factor receptor superfamily member 1B			P20333	TNR1B_HUMAN	TNF-R2	Tumor necrosis factor receptor 2	TNFRSF1B	ENSG00000028137
TNFRSF4	Tumor necrosis factor receptor superfamily member 4			P43489	TNR4_HUMAN	TNFRSF4	Tumor necrosis factor receptor superfamily member 4	TNFRSF4	ENSG00000186827
TR-AP	Tartrate-resistant acid phosphatase type 5	TR-AP	EC=3.1.3.2	P13686	PPA5_HUMAN	TR-AP	Tartrate-resistant acid phosphatase type 5	ACP5	ENSG00000102575
U-PAR	Urokinase plasminogen activator surface receptor	U-PAR		Q03405	UPAR_HUMAN	U-PAR	Urokinase plasminogen activator surface receptor	PLAUR	ENSG00000011422
VEGF-A	Vascular endothelial growth factor A	VEGF-A		P15692	VEGFA_HUMAN	VEGF-A	Vascular endothelial growth factor A	VEGFA	ENSG00000112715
VEGF-D	Vascular endothelial growth factor D	VEGF-D		O43915	VEGFD_HUMAN	VEGF-D	Vascular endothelial growth factor D	FIGF	ENSG00000165197
VEGFR-2	Vascular endothelial growth factor receptor 2	VEGFR-2	EC=2.7.10.1	P35968	VGFR2_HUMAN	VEGFR-2	Vascular endothelial growth factor receptor 2	KDR	ENSG00000128052
