# Supplementary material for: Strong effects of genetic and lifestyle factors on biomarker variation and use of personalized cutoffs
Source: Nat Commun. 2014 Aug 22;5:4684. doi: 10.1038/ncomms5684 (PMC4143927; doi:10.1038/ncomms5684)
Supplement: Supplementary Data 2 — Information on which covariates that significantly influence the individual proteins. [file ncomms5684-s3.xlsx]

## Sheet: Supplementary Table 2
Supplementary Data 2
##
##	Significant covariates are indicated by 1, non-significant by 0
##
Phenotype	Combined Heritability	Combined Heritability P-value	Discovery Cohort Heritability	Discovery Cohort Heritability P-value	Replication Cohort Heritability	Replication Cohort Heritability P-value	Nr individuals in Discovery phase	Nr individuals in Replication phase	Length	Weight	Waist	Traditional Lifestyle (TLS)	SBP	DBP	Age	Sex	BMI	KA06	ABO	A01AA	A02AD	A02AH	A02BA	A02BC	A02BX	A03AD	A03AX	A05AA	A06AB	A06AD	A07DA	A07EA	A07EC	A08AB	A10A	A10AB	A10AC	A10AD	A10AE	A10BA	A10BB	A10BF	A10BG	A10BX	A11	A11CC	A11D	A11E	A11EA
IL-6RA	6.777e-01	0.000e+00	6.638e-01	0.000e+00	5.022e-01	2.640e-03	653	317	0	0	0	0	0	0	0	0	0	0	0	0	0	0	0	0	0	0	0	0	0	0	0	0	0	0	0	0	0	0	0	0	0	0	0	0	0	0	0	0	0
CXCL10	4.587e-01	0.000e+00	4.742e-01	0.000e+00	3.924e-01	1.358e-02	641	311	0	1	0	0	1	0	1	0	0	0	0	0	0	0	0	0	0	0	0	0	0	0	0	0	0	0	0	0	0	0	0	0	0	0	0	0	0	0	0	0	0
CCL24	7.815e-01	0.000e+00	7.095e-01	0.000e+00	7.866e-01	4.479e-06	653	317	0	0	0	0	0	0	0	0	0	0	0	0	0	0	0	0	0	0	0	0	0	0	0	0	0	0	0	0	0	0	0	0	0	0	0	0	0	0	0	0	0
MIC-A	5.201e-01	1.099e-06	4.044e-01	2.082e-04	5.368e-01	3.150e-03	363	174	0	0	0	0	0	0	0	0	0	1	0	0	0	0	0	0	0	0	0	0	0	0	0	0	0	0	0	0	0	0	0	0	0	0	0	0	0	0	0	0	0
CD40-L	3.254e-01	2.745e-06	2.664e-01	1.557e-04	3.894e-01	9.230e-03	640	315	0	0	0	0	0	0	0	0	0	0	0	0	0	0	0	0	0	0	0	0	0	0	0	0	0	0	0	0	0	0	0	0	0	0	0	0	0	0	0	0	0
CXCL5	5.120e-01	5.673e-13	4.051e-01	2.969e-07	6.172e-01	4.217e-06	653	317	0	0	0	0	0	0	0	0	0	0	0	0	0	0	0	0	0	0	0	0	0	0	0	0	0	0	0	0	0	0	0	0	0	0	0	0	0	0	0	0	0
hK11	2.392e-01	7.536e-06	3.306e-01	7.956e-07	8.137e-02	3.765e-01	628	310	0	0	0	0	1	0	1	0	0	1	0	0	0	0	0	0	0	0	0	0	0	0	0	0	0	0	0	0	0	0	0	0	0	0	0	0	0	0	0	0	0
Ep-CAM	5.694e-01	0.000e+00	5.408e-01	4.163e-14	4.976e-01	3.343e-04	653	317	0	0	0	0	0	0	0	0	0	0	0	0	0	0	0	0	0	0	0	0	0	0	0	0	0	0	0	0	0	0	0	0	0	0	0	0	0	0	0	0	0
IL-17RB	4.785e-01	3.072e-06	5.100e-01	4.024e-05	3.048e-01	2.547e-01	415	199	0	0	0	0	0	0	0	0	0	0	0	0	0	0	0	0	0	0	0	0	0	0	0	0	0	0	0	0	0	0	0	0	0	0	0	0	0	0	0	0	0
IL-12B	4.253e-01	3.212e-13	3.774e-01	1.507e-09	6.446e-01	4.222e-04	652	317	0	0	0	0	0	0	0	0	0	0	0	0	0	0	0	0	0	0	0	0	0	0	0	0	0	0	0	0	0	0	0	0	0	0	0	0	0	0	0	0	0
VEGF-D	3.566e-01	1.430e-09	2.900e-01	3.455e-04	3.912e-01	8.253e-03	652	317	0	0	0	0	0	0	0	0	0	0	0	0	0	0	0	0	0	0	0	0	0	0	0	0	0	0	0	0	0	0	0	0	0	0	0	0	0	0	0	0	0
E-selectin	5.604e-01	0.000e+00	4.421e-01	8.040e-11	7.008e-01	4.350e-10	639	306	0	1	0	0	0	0	1	1	0	0	1	0	0	0	0	0	0	0	0	0	0	0	0	0	0	0	0	0	0	0	0	0	0	0	0	0	0	0	0	0	0
MIA	3.695e-01	7.095e-12	2.525e-01	3.680e-05	5.514e-01	3.562e-05	648	316	0	0	0	0	0	0	0	0	0	0	0	0	0	0	0	0	0	0	0	0	0	0	0	0	0	0	0	0	0	0	0	0	0	0	0	0	0	0	0	0	0
MPO	3.901e-01	5.753e-10	4.286e-01	2.825e-09	2.159e-01	1.173e-01	646	317	0	0	0	0	0	0	0	0	0	0	0	0	0	0	0	0	0	0	0	0	0	0	0	0	0	0	0	0	0	0	0	0	0	0	0	0	0	0	0	0	0
CCL19	3.170e-01	8.066e-06	3.233e-01	5.061e-05	3.333e-01	8.313e-02	653	317	0	0	0	0	0	0	0	0	0	0	0	0	0	0	0	0	0	0	0	0	0	0	0	0	0	0	0	0	0	0	0	0	0	0	0	0	0	0	0	0	0
Gal-3	4.069e-01	1.286e-10	3.476e-01	6.192e-07	4.324e-01	8.938e-04	652	317	0	0	0	0	0	0	0	0	0	0	0	0	0	0	0	0	0	0	0	0	0	0	0	0	0	0	0	0	0	0	0	0	0	0	0	0	0	0	0	0	0
Flt3L	2.814e-01	3.609e-06	2.699e-01	5.356e-05	4.925e-01	1.661e-04	641	311	1	0	0	0	1	0	1	0	0	0	0	0	0	0	0	0	0	0	0	0	0	0	0	0	0	0	0	0	0	0	0	0	0	0	0	0	0	0	0	0	0
CXCL9	1.941e-01	2.073e-04	1.672e-01	3.639e-03	2.640e-01	1.661e-01	641	311	1	0	0	0	1	0	1	0	0	0	0	0	0	0	0	0	0	0	0	0	0	0	0	0	0	0	0	0	0	0	0	0	0	0	0	0	0	0	0	0	0
EGFR	3.387e-01	4.581e-12	3.383e-01	1.080e-06	2.953e-01	1.686e-02	651	317	0	0	0	0	0	0	0	0	0	0	0	0	0	0	0	0	0	0	0	0	0	0	0	0	0	0	0	0	0	0	0	0	0	0	0	0	0	0	0	0	0
CXCL11	2.889e-01	1.411e-06	2.573e-01	5.576e-05	4.304e-01	4.071e-02	653	315	0	0	0	0	0	0	1	0	0	1	0	0	0	0	0	0	0	0	0	0	0	0	0	0	0	0	0	0	0	0	0	0	0	0	0	0	0	0	0	0	0
CASP-3	2.424e-01	1.742e-04	1.691e-01	1.063e-02	2.704e-01	4.987e-02	653	317	0	0	0	0	0	0	0	0	0	1	0	0	0	0	0	0	0	0	0	0	0	0	0	0	0	0	0	0	0	0	0	0	0	0	0	0	0	0	0	0	0
U-PAR	2.550e-01	3.528e-07	2.433e-01	3.966e-06	2.410e-01	1.102e-01	641	311	1	1	0	0	1	0	1	0	0	0	0	0	0	0	0	0	0	0	0	0	0	0	0	0	0	0	0	0	0	0	0	0	0	0	0	0	0	0	0	0	0
PRL	1.061e-01	1.391e-02	1.172e-01	3.777e-02	2.816e-02	7.715e-01	639	316	0	0	0	0	0	0	0	0	0	0	0	0	0	0	0	0	0	0	0	0	0	0	0	0	0	0	0	0	0	0	0	0	0	0	0	0	0	0	0	0	0
SCF	3.352e-01	1.015e-09	3.067e-01	1.562e-06	4.005e-01	2.373e-03	653	317	0	0	0	0	0	0	0	0	0	0	0	0	0	0	0	0	0	0	0	0	0	0	0	0	0	0	0	0	0	0	0	0	0	0	0	0	0	0	0	0	0
TGF-beta-1	1.863e-01	3.051e-03	1.478e-01	2.092e-02	2.338e-01	4.466e-02	639	313	0	0	0	0	1	0	0	0	0	0	0	0	0	0	0	0	0	0	0	0	0	0	0	0	0	0	0	0	0	0	0	0	0	0	0	0	0	0	0	0	0
AR	2.436e-01	7.244e-06	2.623e-01	7.678e-05	1.933e-01	1.962e-01	623	310	0	0	0	0	0	0	0	0	0	0	0	0	0	0	0	0	0	0	0	0	0	0	0	0	0	0	0	0	0	0	0	0	0	0	0	0	0	0	0	0	0
PDGF subunit B	3.920e-01	2.444e-13	3.547e-01	1.657e-08	4.338e-01	1.135e-05	652	317	0	0	0	0	0	0	0	0	0	0	0	0	0	0	0	0	0	0	0	0	0	0	0	0	0	0	0	0	0	0	0	0	0	0	0	0	0	0	0	0	0
TR-AP	4.719e-01	6.860e-13	4.806e-01	7.782e-10	5.432e-01	3.796e-04	647	316	0	0	0	0	0	0	0	1	0	0	0	0	0	0	0	0	0	0	0	0	0	0	0	0	0	0	0	0	0	0	0	0	0	0	0	0	0	0	0	0	0
CAIX	9.910e-02	1.045e-01	1.477e-01	3.586e-02	1.001e-08	1.000e+00	448	215	0	0	0	0	0	0	0	0	0	0	0	0	0	0	0	0	0	0	0	0	0	0	0	0	0	0	0	0	0	0	0	0	0	0	0	0	0	0	0	0	0
EGF	1.363e-01	5.690e-02	1.083e-01	1.037e-01	1.052e-01	5.223e-01	653	317	0	0	0	0	0	0	0	0	0	1	0	0	0	0	0	0	0	0	0	0	0	0	0	0	0	0	0	0	0	0	0	0	0	0	0	0	0	0	0	0	0
CD69	2.523e-01	8.425e-05	1.824e-01	7.024e-03	3.344e-01	4.216e-03	653	317	0	0	0	0	0	0	0	0	0	1	0	0	0	0	0	0	0	0	0	0	0	0	0	0	0	0	0	0	0	0	0	0	0	0	0	0	0	0	0	0	0
TNFSF14	2.497e-01	2.678e-02	7.955e-02	4.806e-01	2.870e-01	7.694e-02	238	217	0	0	0	0	0	0	0	0	0	1	0	0	0	0	0	0	0	0	0	0	0	0	0	0	0	0	0	0	0	0	0	0	0	0	0	0	0	0	0	0	0
ADM	2.685e-01	5.116e-08	2.131e-01	9.086e-05	3.943e-01	4.640e-03	640	311	1	1	0	0	1	0	1	0	0	0	0	0	0	0	0	0	0	0	0	0	0	0	0	0	0	0	0	0	0	0	0	0	0	0	0	0	0	0	0	0	0
VEGF-A	1.758e-01	1.078e-03	1.935e-01	2.092e-03	2.227e-01	6.616e-02	641	311	0	1	0	0	1	0	1	0	0	0	0	0	0	0	0	0	0	0	0	0	0	0	0	0	0	0	0	0	0	0	0	0	0	0	0	0	0	0	0	0	0
FR-alpha	3.008e-01	9.791e-04	2.971e-01	1.977e-02	6.472e-01	2.847e-03	308	146	1	0	0	0	0	0	0	0	0	0	0	0	0	0	0	0	0	0	0	0	0	0	0	0	0	0	0	0	0	0	0	0	0	0	0	0	0	0	0	0	0
TIE2	3.950e-01	3.169e-11	3.473e-01	9.700e-08	5.245e-01	8.492e-05	640	310	0	0	0	0	0	0	0	0	0	0	1	0	0	0	0	0	0	0	0	0	0	0	0	0	0	0	0	0	0	0	0	0	0	0	0	0	0	0	0	0	0
CXCL13	2.615e-01	2.422e-06	1.975e-01	3.600e-03	3.028e-01	8.510e-02	652	317	0	0	0	0	0	0	0	0	0	0	0	0	0	0	0	0	0	0	0	0	0	0	0	0	0	0	0	0	0	0	0	0	0	0	0	0	0	0	0	0	0
IL-2-RA	4.902e-01	5.551e-15	3.315e-01	4.022e-06	5.600e-01	4.045e-09	652	315	0	0	0	1	0	0	1	0	0	1	0	0	0	0	0	0	0	0	0	0	0	0	0	0	0	0	0	0	0	0	0	0	0	0	0	0	0	0	0	0	0
MK	2.835e-01	1.093e-08	2.728e-01	1.760e-07	3.989e-01	7.752e-03	650	317	0	0	0	0	0	0	0	0	0	1	0	0	0	0	0	0	0	0	0	0	0	0	0	0	0	0	0	0	0	0	0	0	0	0	0	0	0	0	0	0	0
PlGF	2.490e-01	4.508e-07	2.428e-01	3.343e-05	4.526e-01	7.544e-03	653	317	0	0	0	0	0	0	0	0	0	0	0	0	0	0	0	0	0	0	0	0	0	0	0	0	0	0	0	0	0	0	0	0	0	0	0	0	0	0	0	0	0
TNFRSF4	1.666e-01	4.487e-03	1.692e-01	9.146e-03	4.313e-01	2.520e-02	609	296	0	0	0	0	0	0	0	0	0	0	0	0	0	0	0	0	0	0	0	0	0	0	0	0	0	0	0	0	0	0	0	0	0	0	0	0	0	0	0	0	0
BAFF	3.525e-01	2.313e-11	2.371e-01	2.623e-04	5.045e-01	6.090e-03	648	315	1	0	0	0	0	0	0	0	0	0	0	0	0	0	0	0	0	0	0	0	0	0	0	0	0	0	0	0	0	0	0	0	0	0	0	0	0	0	0	0	0
CPI-B	2.081e-01	5.265e-06	2.155e-01	1.526e-04	3.061e-01	2.900e-03	644	313	0	1	0	0	0	0	0	0	0	0	0	0	0	0	0	0	0	0	0	0	0	0	0	0	0	0	0	0	0	0	0	0	0	0	0	0	0	0	0	0	0
TF	3.533e-01	8.827e-11	3.263e-01	9.904e-08	4.333e-01	1.676e-03	641	311	0	0	0	0	1	0	1	0	0	0	0	0	0	0	0	0	0	0	0	0	0	0	0	0	0	0	0	0	0	0	0	0	0	0	0	0	0	0	0	0	0
OPG	2.546e-01	4.625e-06	2.793e-01	2.171e-05	1.655e-01	3.386e-01	641	311	1	1	1	0	1	0	1	0	0	1	0	0	0	0	0	0	0	0	0	0	0	0	0	0	0	0	0	0	0	0	0	0	0	0	0	0	0	0	0	0	0
MCP-1	2.813e-01	5.615e-06	2.826e-01	1.680e-04	3.713e-01	9.929e-03	641	311	0	1	0	0	1	0	1	0	0	1	0	0	0	0	0	0	0	0	0	0	0	0	0	0	0	0	0	0	0	0	0	0	0	0	0	0	0	0	0	0	0
ErbB4	2.828e-01	1.846e-05	3.685e-01	2.709e-06	1.373e-01	1.430e-01	641	311	0	0	0	0	1	0	1	0	0	0	0	0	0	0	0	0	0	0	0	0	0	0	0	0	0	0	0	0	0	0	0	0	0	0	0	0	0	0	0	0	0
CTSD	4.719e-01	3.109e-15	4.118e-01	4.699e-09	5.902e-01	1.678e-06	639	311	0	1	0	0	1	0	1	0	0	0	0	0	0	0	0	0	0	0	0	0	0	0	0	0	0	0	0	0	0	0	0	0	0	0	0	0	0	0	0	0	0
TNF-R2	2.453e-01	9.574e-07	2.156e-01	4.615e-05	4.110e-01	4.998e-03	623	310	0	1	0	0	1	0	1	0	0	1	0	0	0	0	0	0	0	0	0	0	0	0	0	0	0	0	0	0	0	0	0	0	0	0	0	0	0	0	0	0	0
GH	2.685e-01	9.105e-08	2.874e-01	5.831e-05	3.728e-01	2.024e-05	652	315	1	1	0	1	0	0	0	1	0	0	0	0	0	0	0	0	0	0	0	0	0	0	0	0	0	0	0	0	0	0	0	0	0	0	0	0	0	0	0	0	0
FABP4	2.813e-01	3.029e-05	1.930e-01	6.507e-03	4.682e-01	4.357e-03	650	315	1	1	0	1	0	0	0	1	0	0	0	0	0	0	0	0	0	0	0	0	0	0	0	0	0	0	0	0	0	0	0	0	0	0	0	0	0	0	0	0	0
FAS	2.754e-01	4.829e-06	2.521e-01	7.853e-04	4.872e-01	3.974e-04	641	311	0	1	0	0	1	0	1	0	0	0	0	0	0	0	0	0	0	0	0	0	0	0	0	0	0	0	0	0	0	0	0	0	0	0	0	0	0	0	0	0	0
HGF	9.732e-02	8.244e-02	1.366e-01	1.872e-02	1.001e-08	1.000e+00	632	310	0	1	0	0	1	0	1	0	0	1	0	0	0	0	0	0	0	0	0	0	0	0	0	0	0	0	0	0	0	0	0	0	0	0	0	0	0	0	0	0	0
FS	2.803e-01	7.050e-08	2.585e-01	3.570e-05	1.003e-08	1.000e+00	520	185	0	0	0	0	0	0	0	0	0	0	0	0	0	0	0	0	0	0	0	0	0	0	0	0	0	0	0	0	0	0	0	0	0	0	0	0	0	0	0	0	0
IL-6	8.326e-02	1.040e-01	6.115e-02	3.141e-01	1.000e-08	1.000e+00	640	312	0	1	0	1	0	0	0	0	0	0	0	0	0	0	0	0	0	0	0	0	0	0	0	0	0	0	0	0	0	0	0	0	0	0	0	0	0	0	0	0	0
PRSS8	2.278e-01	5.862e-05	3.124e-01	1.037e-05	7.931e-02	5.114e-01	641	313	0	1	0	0	1	0	0	0	0	0	0	0	0	0	0	0	0	0	0	0	0	0	0	0	0	0	0	0	0	0	0	0	0	0	0	0	0	0	0	0	0
IL-8	9.369e-02	1.188e-01	1.239e-01	5.263e-02	1.002e-01	4.204e-01	641	311	0	0	0	0	1	0	1	0	0	0	0	0	0	0	0	0	0	0	0	0	0	0	0	0	0	0	0	0	0	0	0	0	0	0	0	0	0	0	0	0	0
GDF-15	3.620e-01	4.861e-13	2.669e-01	1.039e-04	4.890e-01	5.447e-03	640	311	1	1	1	0	1	0	1	0	0	0	0	0	0	0	0	0	0	0	0	0	0	0	0	0	0	0	0	0	0	0	0	0	0	0	0	0	0	0	0	0	0
ErbB2	3.672e-01	1.512e-09	3.159e-01	1.900e-05	4.708e-01	1.632e-04	652	315	0	1	0	0	0	0	0	0	0	0	0	0	0	0	0	0	0	0	0	0	0	0	0	0	0	0	0	0	0	0	0	0	0	0	0	0	0	0	0	0	0
VEGFR-2	1.919e-01	1.785e-03	1.769e-01	9.462e-03	2.620e-01	1.615e-01	650	317	0	0	0	0	0	0	0	0	0	0	0	0	0	0	0	0	0	0	0	0	0	0	0	0	0	0	0	0	0	0	0	0	0	0	0	0	0	0	0	0	0
HB-EGF	2.189e-01	1.167e-06	1.793e-01	1.651e-03	2.323e-01	1.051e-01	652	317	0	0	0	0	0	0	0	0	0	0	0	0	0	0	0	0	0	0	0	0	0	0	0	0	0	0	0	0	0	0	0	0	0	0	0	0	0	0	0	0	0
THPO	2.639e-01	4.080e-07	1.537e-01	2.615e-03	5.681e-01	2.415e-07	627	300	0	0	0	0	0	0	0	0	0	0	0	0	0	0	0	0	0	0	0	0	0	0	0	0	0	0	0	0	0	0	0	0	0	0	0	0	0	0	0	0	0
CSF-1	1.623e-01	8.788e-04	1.384e-01	9.161e-03	5.177e-01	1.580e-02	648	315	0	1	0	0	0	0	0	0	0	0	0	0	0	0	0	0	0	0	0	0	0	0	0	0	0	0	0	0	0	0	0	0	0	0	0	0	0	0	0	0	0
KLK6	1.448e-01	6.918e-03	9.285e-02	1.313e-01	2.956e-01	1.548e-01	652	315	0	0	0	0	0	0	1	0	0	0	0	0	0	0	0	0	0	0	0	0	0	0	0	0	0	0	0	0	0	0	0	0	0	0	0	0	0	0	0	0	0
CD30-L	5.169e-01	3.985e-04	4.783e-01	1.748e-03	6.546e-01	3.880e-02	201	133	0	0	0	0	0	0	0	0	0	0	0	0	0	0	0	0	0	0	0	0	0	0	0	0	0	0	0	0	0	0	0	0	0	0	0	0	0	0	0	0	0
HGF receptor	3.016e-01	2.556e-09	1.982e-01	1.017e-02	5.808e-01	9.908e-08	652	317	0	0	0	0	0	0	0	0	0	0	0	0	0	0	0	0	0	0	0	0	0	0	0	0	0	0	0	0	0	0	0	0	0	0	0	0	0	0	0	0	0
Basigin	2.524e-01	5.628e-11	2.132e-01	2.195e-05	5.607e-01	2.999e-06	652	317	0	0	0	0	0	0	0	0	0	0	0	0	0	0	0	0	0	0	0	0	0	0	0	0	0	0	0	0	0	0	0	0	0	0	0	0	0	0	0	0	0
WFDC2	2.428e-01	1.439e-05	2.148e-01	8.425e-04	3.190e-01	2.729e-02	640	311	1	0	1	0	1	0	1	0	0	0	0	0	0	0	0	0	0	0	0	0	0	0	0	0	0	0	0	0	0	0	0	0	0	0	0	0	0	0	0	0	0
CCL21	3.513e-01	6.498e-09	4.234e-01	5.296e-08	3.181e-01	3.449e-02	652	317	0	0	0	0	0	0	0	0	0	1	0	0	0	0	0	0	0	0	0	0	0	0	0	0	0	0	0	0	0	0	0	0	0	0	0	0	0	0	0	0	0
TNF-R1	2.300e-01	1.224e-05	2.057e-01	3.423e-04	4.456e-01	1.166e-02	641	311	0	1	0	0	1	0	1	0	0	1	0	0	0	0	0	0	0	0	0	0	0	0	0	0	0	0	0	0	0	0	0	0	0	0	0	0	0	0	0	0	0
PECAM-1	3.355e-01	1.691e-08	3.425e-01	2.817e-07	2.687e-01	1.021e-01	638	310	0	0	0	0	0	0	0	0	0	1	1	0	0	0	0	0	0	0	0	0	0	0	0	0	0	0	0	0	0	0	0	0	0	0	0	0	0	0	0	0	0
IL-1ra	1.121e-01	6.226e-02	4.201e-02	5.260e-01	2.286e-01	1.138e-01	591	306	0	1	0	0	0	0	0	0	0	1	0	0	0	0	0	0	0	0	0	0	0	0	0	0	0	0	0	0	0	0	0	0	0	0	0	0	0	0	0	0	0
ErbB3	2.166e-01	3.396e-06	2.512e-01	1.687e-05	3.828e-01	2.934e-02	653	317	0	0	0	0	0	0	0	0	0	0	0	0	0	0	0	0	0	0	0	0	0	0	0	0	0	0	0	0	0	0	0	0	0	0	0	0	0	0	0	0	0
FasL	1.016e-08	9.569e-01	1.052e-08	9.633e-01	1.993e-01	7.453e-01	109	63	0	0	0	0	0	0	0	0	0	0	0	0	0	0	0	0	0	0	0	0	0	0	0	0	0	0	0	0	0	0	0	0	0	0	0	0	0	0	0	0	0
PSA	2.013e-01	3.980e-02	2.257e-01	4.819e-02	3.039e-01	1.370e-01	285	132	0	0	0	0	1	0	1	0	0	0	0	0	0	0	0	0	0	0	0	0	0	0	0	0	0	0	0	0	0	0	0	0	0	0	0	0	0	0	0	0	0
TGF-alpha	1.061e-01	6.145e-01	2.791e-01	3.912e-01	4.822e-02	8.822e-01	95	121	0	0	0	0	0	0	0	0	0	0	0	0	0	0	0	0	0	0	0	0	0	0	0	0	0	0	0	0	0	1	0	0	0	0	0	0	0	0	0	0	0
EPO	1.001e-08	1.000e+00	1.030e-08	1.000e+00	3.544e-01	4.109e-01	136	82	0	0	0	0	0	0	0	0	0	0	0	0	0	0	0	0	0	0	0	0	0	0	0	0	0	0	0	0	0	0	0	0	0	0	0	0	0	0	0	0	0
[truncated: 126 more columns]

## Sheet: Sheet2
phe	her	her.p	her.disc	her.disc.p	her.repl	her.repl.p	nr.disc	nr.repl	len
IL6RA	6.777e-01	0.000e+00	6.638e-01	0.000e+00	5.022e-01	2.640e-03	653	317	0
CXCL10	4.587e-01	0.000e+00	4.742e-01	0.000e+00	3.924e-01	1.358e-02	641	311	0
CCL24	7.815e-01	0.000e+00	7.095e-01	0.000e+00	7.866e-01	4.479e-06	653	317	0
MIC-A	5.201e-01	1.099e-06	4.044e-01	2.082e-04	5.368e-01	3.150e-03	363	174	0
CD40_ligand	3.254e-01	2.745e-06	2.664e-01	1.557e-04	3.894e-01	9.230e-03	640	315	0
CXCL5	5.120e-01	5.673e-13	4.051e-01	2.969e-07	6.172e-01	4.217e-06	653	317	0
Kallikrein-11	2.392e-01	7.536e-06	3.306e-01	7.956e-07	8.137e-02	3.765e-01	628	310	0
Ep-CAM	5.694e-01	0.000e+00	5.408e-01	4.163e-14	4.976e-01	3.343e-04	653	317	0
IL17RB	4.785e-01	3.072e-06	5.100e-01	4.024e-05	3.048e-01	2.547e-01	415	199	0
IL-12	4.253e-01	3.212e-13	3.774e-01	1.507e-09	6.446e-01	4.222e-04	652	317	0
VEGF-D	3.566e-01	1.430e-09	2.900e-01	3.455e-04	3.912e-01	8.253e-03	652	317	0
E-selectin	5.604e-01	0.000e+00	4.421e-01	8.040e-11	7.008e-01	4.350e-10	639	306	0
MIA	3.695e-01	7.095e-12	2.525e-01	3.680e-05	5.514e-01	3.562e-05	648	316	0
MPO	3.901e-01	5.753e-10	4.286e-01	2.825e-09	2.159e-01	1.173e-01	646	317	0
CCL9	3.170e-01	8.066e-06	3.233e-01	5.061e-05	3.333e-01	8.313e-02	653	317	0
Galectin-3	4.069e-01	1.286e-10	3.476e-01	6.192e-07	4.324e-01	8.938e-04	652	317	0
Flt3L	2.814e-01	3.609e-06	2.699e-01	5.356e-05	4.925e-01	1.661e-04	641	311	1
CXCL9	1.941e-01	2.073e-04	1.672e-01	3.639e-03	2.640e-01	1.661e-01	641	311	1
EGFR	3.387e-01	4.581e-12	3.383e-01	1.080e-06	2.953e-01	1.686e-02	651	317	0
CXCL11	2.889e-01	1.411e-06	2.573e-01	5.576e-05	4.304e-01	4.071e-02	653	315	0
Caspase-3	2.424e-01	1.742e-04	1.691e-01	1.063e-02	2.704e-01	4.987e-02	653	317	0
U-PAR	2.550e-01	3.528e-07	2.433e-01	3.966e-06	2.410e-01	1.102e-01	641	311	1
Prolactin	1.061e-01	1.391e-02	1.172e-01	3.777e-02	2.816e-02	7.715e-01	639	316	0
Stem_cell_factor	3.352e-01	1.015e-09	3.067e-01	1.562e-06	4.005e-01	2.373e-03	653	317	0
LAP_TGF-beta-1	1.863e-01	3.051e-03	1.478e-01	2.092e-02	2.338e-01	4.466e-02	639	313	0
Amphiregulin	2.436e-01	7.244e-06	2.623e-01	7.678e-05	1.933e-01	1.962e-01	623	310	0
PDGF_subunit_B	3.920e-01	2.444e-13	3.547e-01	1.657e-08	4.338e-01	1.135e-05	652	317	0
TR-AP	4.719e-01	6.860e-13	4.806e-01	7.782e-10	5.432e-01	3.796e-04	647	316	0
CAIX	9.910e-02	1.045e-01	1.477e-01	3.586e-02	1.001e-08	1.000e+00	448	215	0
EGF	1.363e-01	5.690e-02	1.083e-01	1.037e-01	1.052e-01	5.223e-01	653	317	0
CD69	2.523e-01	8.425e-05	1.824e-01	7.024e-03	3.344e-01	4.216e-03	653	317	0
TNFSF14	2.497e-01	2.678e-02	7.955e-02	4.806e-01	2.870e-01	7.694e-02	238	217	0
Adrenomedullin	2.685e-01	5.116e-08	2.131e-01	9.086e-05	3.943e-01	4.640e-03	640	311	1
VEGF-A	1.758e-01	1.078e-03	1.935e-01	2.092e-03	2.227e-01	6.616e-02	641	311	0
FR-alpha	3.008e-01	9.791e-04	2.971e-01	1.977e-02	6.472e-01	2.847e-03	308	146	1
TIE2	3.950e-01	3.169e-11	3.473e-01	9.700e-08	5.245e-01	8.492e-05	640	310	0
CXCL13	2.615e-01	2.422e-06	1.975e-01	3.600e-03	3.028e-01	8.510e-02	652	317	0
IL2RA	4.902e-01	5.551e-15	3.315e-01	4.022e-06	5.600e-01	4.045e-09	652	315	0
Midkine	2.835e-01	1.093e-08	2.728e-01	1.760e-07	3.989e-01	7.752e-03	650	317	0
PlGF	2.490e-01	4.508e-07	2.428e-01	3.343e-05	4.526e-01	7.544e-03	653	317	0
TNFRSF4	1.666e-01	4.487e-03	1.692e-01	9.146e-03	4.313e-01	2.520e-02	609	296	0
BAFF	3.525e-01	2.313e-11	2.371e-01	2.623e-04	5.045e-01	6.090e-03	648	315	1
Cystatin_B	2.081e-01	5.265e-06	2.155e-01	1.526e-04	3.061e-01	2.900e-03	644	313	0
Tissue_Factor	3.533e-01	8.827e-11	3.263e-01	9.904e-08	4.333e-01	1.676e-03	641	311	0
Osteoprotegerin	2.546e-01	4.625e-06	2.793e-01	2.171e-05	1.655e-01	3.386e-01	641	311	1
MCP-1	2.813e-01	5.615e-06	2.826e-01	1.680e-04	3.713e-01	9.929e-03	641	311	0
ErbB4_Her4	2.828e-01	1.846e-05	3.685e-01	2.709e-06	1.373e-01	1.430e-01	641	311	0
Cathepsin_D	4.719e-01	3.109e-15	4.118e-01	4.699e-09	5.902e-01	1.678e-06	639	311	0
TNF-R2	2.453e-01	9.574e-07	2.156e-01	4.615e-05	4.110e-01	4.998e-03	623	310	0
Growth_Hormone	2.685e-01	9.105e-08	2.874e-01	5.831e-05	3.728e-01	2.024e-05	652	315	1
FABP4	2.813e-01	3.029e-05	1.930e-01	6.507e-03	4.682e-01	4.357e-03	650	315	1
FAS	2.754e-01	4.829e-06	2.521e-01	7.853e-04	4.872e-01	3.974e-04	641	311	0
HGF	9.732e-02	8.244e-02	1.366e-01	1.872e-02	1.001e-08	1.000e+00	632	310	0
Follistatin	2.803e-01	7.050e-08	2.585e-01	3.570e-05	1.003e-08	1.000e+00	520	185	0
IL-6	8.326e-02	1.040e-01	6.115e-02	3.141e-01	1.000e-08	1.000e+00	640	312	0
Prostasin	2.278e-01	5.862e-05	3.124e-01	1.037e-05	7.931e-02	5.114e-01	641	313	0
IL-8	9.369e-02	1.188e-01	1.239e-01	5.263e-02	1.002e-01	4.204e-01	641	311	0
GDF-15	3.620e-01	4.861e-13	2.669e-01	1.039e-04	4.890e-01	5.447e-03	640	311	1
ErbB2_Her2	3.672e-01	1.512e-09	3.159e-01	1.900e-05	4.708e-01	1.632e-04	652	315	0
VEGFR-2	1.919e-01	1.785e-03	1.769e-01	9.462e-03	2.620e-01	1.615e-01	650	317	0
HB-EGF	2.189e-01	1.167e-06	1.793e-01	1.651e-03	2.323e-01	1.051e-01	652	317	0
Thrombopoietin	2.639e-01	4.080e-07	1.537e-01	2.615e-03	5.681e-01	2.415e-07	627	300	0
CSF-1	1.623e-01	8.788e-04	1.384e-01	9.161e-03	5.177e-01	1.580e-02	648	315	0
Kallikrein-6	1.448e-01	6.918e-03	9.285e-02	1.313e-01	2.956e-01	1.548e-01	652	315	0
CD30-L	5.169e-01	3.985e-04	4.783e-01	1.748e-03	6.546e-01	3.880e-02	201	133	0
HGF_receptor	3.016e-01	2.556e-09	1.982e-01	1.017e-02	5.808e-01	9.908e-08	652	317	0
EMMPRIN	2.524e-01	5.628e-11	2.132e-01	2.195e-05	5.607e-01	2.999e-06	652	317	0
HE4	2.428e-01	1.439e-05	2.148e-01	8.425e-04	3.190e-01	2.729e-02	640	311	1
CCL21	3.513e-01	6.498e-09	4.234e-01	5.296e-08	3.181e-01	3.449e-02	652	317	0
TNF-RI	2.300e-01	1.224e-05	2.057e-01	3.423e-04	4.456e-01	1.166e-02	641	311	0
PECAM-1	3.355e-01	1.691e-08	3.425e-01	2.817e-07	2.687e-01	1.021e-01	638	310	0
IL-1ra	1.121e-01	6.226e-02	4.201e-02	5.260e-01	2.286e-01	1.138e-01	591	306	0
ErbB3_Her3	2.166e-01	3.396e-06	2.512e-01	1.687e-05	3.828e-01	2.934e-02	653	317	0
FasL	1.016e-08	9.569e-01	1.052e-08	9.633e-01	1.993e-01	7.453e-01	109	63	0
PSA	2.013e-01	3.980e-02	2.257e-01	4.819e-02	3.039e-01	1.370e-01	285	132	0
TGF-alpha	1.061e-01	6.145e-01	2.791e-01	3.912e-01	4.822e-02	8.822e-01	95	121	0
EPO	1.001e-08	1.000e+00	1.030e-08	1.000e+00	3.544e-01	4.109e-01	136	82	0
