# Supplementary material for: Strong effects of genetic and lifestyle factors on biomarker variation and use of personalized cutoffs
Source: Nat Commun. 2014 Aug 22;5:4684. doi: 10.1038/ncomms5684 (PMC4143927; doi:10.1038/ncomms5684)
Supplement: Supplementary Data 3 — Detailed information on the hits from the GWAS. [file ncomms5684-s4.xlsx]

## Sheet: Sheet2
Supplementary Data 3
Trait	Marker results								Marker Annotations			Comparison with NCBI eQTL Catalogue as per 20140409				Comparisons with NGHRI GWAS Catalogue as per 20140203
PEA	chr	pos	id	A1	A2	MAF	info	raw.pvalue	type	geneAnnotation (Annovar)	exonicAnnotation (UCSC)	Cell line /Tissue	Gene/Probe	Pubmed	Matching Trait	Trait	Pubmed
CCL19	chr6	32266425	rs11751697	T	C	0.2136	1	1.1e-09	intronic	C6orf10
CCL19	chr6	32283844	rs3749967	C	T	0.2136	1	1.1e-09	intronic	C6orf10
CCL19	chr6	32370816	rs28362680	A	G	0.20492	1	1.55e-10	exonic	BTNL2	BTNL2 (NM_019602): missense_variant A (GCG) --> V (GTG)
CCL19	chr6	32370879	rs28362681	T	C	0.2054	1	1.55e-10	exonic	BTNL2	BTNL2 (NM_019602): missense_variant R (CGG) --> Q (CAG)
CCL19	chr6	32370970	exm-IND6-32478947		G	0.2054	1	1.55e-10	exonic	BTNL2	BTNL2 (NM_019602): frameshift_variant
CCL19	chr6	32370993	rs115653647	T	C	0.17117	1	6.87e-12	exonic;splicing	BTNL2;BTNL2	BTNL2 (NM_019602): missense_variant G (GGT) --> D (GAT)
CCL19	chr6	32372863	rs28362682	T	A	0.20444	1	1.55e-10	exonic	BTNL2	BTNL2 (NM_019602): synonymous_variant H (CAC) --> H (CAT)
CCL19	chr6	32372963	rs28362683	A	G	0.20444	1	1.55e-10	exonic	BTNL2	HLA-DQB1 (uc011dqe.2) missense_variant F (TTC) --> Y (TAC)
CCL19	chr6	32373312	rs10947262	T	C	0.20492	1	1.55e-10	intronic	BTNL2						Knee osteoarthritis	20305777
CCL19	chr6	32400344	rs9501626	A	C	0.16972	1	3.61e-12	intergenic	BTNL2(dist=25444),HLA-DRA(dist=7275)
CCL19	chr6	32592737	rs28421666	G	A	0.16201	1	3.65e-13	intergenic	HLA-DRB1(dist=35124),HLA-DQA1(dist=12446)						Nasopharyngeal carcinoma	20512145
CCL19	chr6	32609063	rs201980192	T	C	0.16391	0.99885	4.34e-13	intronic	HLA-DQA1
CCL19	chr6	32632832	rs9274407	A	T	0.32594	1	1.17e-10	exonic	HLA-DQB1	BTNL2 (NM_019602): missense_variant W (TGG) --> R (AGG)					Drug-induced liver injury (amoxicillin-clavulanate)	21570397
CCL19	chr6	32658079	rs7775228	C	T	0.16731	1	2.63e-13	intergenic	HLA-DQB1(dist=23613),HLA-DQA2(dist=51084)						IgE grass sensitization, Asthma	22036096, 2180454
CCL19	chr6	32680928	rs7765379	G	T	0.20878	1	2.79e-09	intergenic	HLA-DQB1(dist=46462),HLA-DQA2(dist=28235)						Crohn's disease, Rheumatoid arthritis, Crohn's disease	23266558, 2145231, 23266558
CCL24	chr7	75417348	rs116914973	T	C	0.0043838	0.52931	7.98e-10	intronic	CCL26						Knee osteoarthritis	20305777
CCL24	chr7	75470364	rs55879743	T	C	0.012293	0.86559	1.45e-12	intergenic	CCL24(dist=27331),RHBDD2(dist=37953)
CCL24	chr7	75479448	rs6946822	T	C	0.43443	1	2.02e-36	intergenic	CCL24(dist=36415),RHBDD2(dist=28869)
CCL24	chr7	75488851	rs182496959	A	G	0.0051244	0.72996	7.85e-09	intergenic	CCL24(dist=45818),RHBDD2(dist=19466)
CCL24	chr7	75496097	rs2024049	T	C	0.43153	1	4.12e-35	intergenic	CCL24(dist=53064),RHBDD2(dist=12220)
CCL24	chr7	75519260	rs62479398	C	T	0.0084094	0.70151	7.78e-10	intergenic	RHBDD2(dist=1016),POR(dist=25160)
CCL24	chr7	75534963	rs56152363	G	A	0.010502	0.7012	2.06e-09	intergenic	RHBDD2(dist=16719),POR(dist=9457)
CCL24	chr7	75544247	rs72553971	A	C	0.010081	0.71246	2.61e-09	upstream	MIR4651,POR
CCL24	chr7	75564606	rs62475266	T	C	0.0067821	0.79953	2.99e-09	intronic	POR
CCL24	chr7	75611260	rs41299505	T	C	0.018137	0.9651	3.12e-12	intronic	POR
CCL24	chr7	75611678	rs41299517	G	A	0.014233	0.93221	4.65e-11	intronic	POR
CCL24	chr7	75617223	rs147613710	A	G	0.016397	0.92246	5.97e-11	intronic	TMEM120A
CCL24	chr7	75620110	rs139606068	T	C	0.017512	0.92364	9.61e-12	intronic	TMEM120A
CCL24	chr7	75622854	rs146941240	C	G	0.016792	0.92607	1.16e-10	intronic	TMEM120A
CCL24	chr7	75631315	rs142620045	A	G	0.012571	0.87316	9.92e-11	intronic	STYXL1
CCL24	chr7	75642483	rs138257623	C	A	0.016791	0.89169	3.22e-12	intronic	STYXL1
CCL24	chr7	75680965	rs145803349	A	C	0.012831	0.82111	8.56e-11	intronic	MDH2
CCL24	chr7	75683402	rs116839932	A	G	0.015922	0.83359	5.73e-12	intronic	MDH2
CCL24	chr7	75695081	rs3779419	A	G	0.14141	0.95448	2.75e-10	intronic	MDH2
CCL24	chr7	75698389	rs7805762	C	G	0.013953	0.81032	6.53e-12	intergenic	MDH2(dist=2459),SRRM3(dist=132827)
CCL24	chr7	75717164	chr7:75717164:D	G	GA	0.014442	0.78185	5.23e-12	intergenic	MDH2(dist=21234),SRRM3(dist=114052)
CCL24	chr7	75731482	rs141128591	G	C	0.014507	0.78354	5.18e-12	intergenic	MDH2(dist=35552),SRRM3(dist=99734)
CCL24	chr7	75761311	rs142919684	T	C	0.014123	0.76552	2.82e-12	intergenic	MDH2(dist=65381),SRRM3(dist=69905)
CCL24	chr7	75795218	rs115035619	A	G	0.010527	0.69682	1.87e-09	intergenic	MDH2(dist=99288),SRRM3(dist=35998)
CCL24	chr7	75803132	rs4728587	T	C	0.14488	0.95646	1.99e-10	intergenic	MDH2(dist=107202),SRRM3(dist=28084)
CCL24	chr7	75841589	rs4728614	T	C	0.14144	0.95601	1.97e-09	intronic	SRRM3
CCL24	chr7	75846453	rs10952869	G	A	0.15998	0.95415	3.98e-09	intronic	SRRM3
CCL24	chr7	76429959	rs10215877	C	T	0.26085	1	2e-09	intergenic	LOC100133091(dist=172660),DTX2P1-UPK3BP1-PMS2P11(dist=180180)
CCL24	chr7	76958730	rs10274222	A	G	0.14233	0.96798	2.33e-12	intronic	GSAP
CCL24	chr7	77026460	rs2286156	A	G	0.097396	1	1.61e-09	intronic	GSAP		Liver	GSAP	18462017
CD40-L	chrX	135510059	rs76416377	T	C	0.021934	0.6573	7.55e-10	intergenic	GPR112(dist=11012),BRS3(dist=60066)
CD40-L	chrX	135598869	rs35896879	T	C	0.023883	0.62422	3.1e-11	intergenic	HTATSF1(dist=4366),VGLL1(dist=15442)
CD40-L	chrX	135741443	rs148594123	A	G	0.063163	1	1.07e-25	exonic	CD40LG	CD40LG (NM_000074): missense_variant G (GGG) --> R (AGG)
CD40-L	chrX	135754114	rs12559068	A	C	0.046148	0.83629	3e-20	intronic	ARHGEF6
CD40-L	chrX	135783952	rs185046768	T	C	0.045327	0.8549	3.23e-20	intronic	ARHGEF6
CD40-L	chrX	135885980	rs182916543	A	G	0.045499	0.82975	4.22e-20	intergenic	ARHGEF6(dist=22477),RBMX(dist=65373)
CD40-L	chrX	135906107	rs193211312	A	T	0.011178	0.12996	1.71e-10	intergenic	ARHGEF6(dist=42604),RBMX(dist=45246)
CD40-L	chrX	135949041	rs12558851	G	A	0.044841	0.84057	3.78e-20	intergenic	ARHGEF6(dist=85538),RBMX(dist=2312)
CD40-L	chrX	135957137	rs138483835	T	A	0.044837	0.84056	3.78e-20	intronic	RBMX
CD40-L	chrX	136030065	rs73228728	G	C	0.061299	0.8338	5.55e-21	intergenic	RBMX(dist=67126),GPR101(dist=82242)
CD40-L	chrX	136062297	rs187330684	T	G	0.060926	0.84227	2.19e-21	intergenic	RBMX(dist=99358),GPR101(dist=50010)
CD40-L	chrX	136144365	rs2886230	T	C	0.11861	1	1.71e-13	intergenic	GPR101(dist=30532),ZIC3(dist=503981)
CD40-L	chrX	136166464	rs2065990	G	A	0.10703	0.93496	1.28e-11	intergenic	GPR101(dist=52631),ZIC3(dist=481882)
CD40-L	chrX	136186002	rs187098133	T	A	0.042341	0.74921	3.94e-20	intergenic	GPR101(dist=72169),ZIC3(dist=462344)
CD40-L	chrX	136423770	rs139479290	A	G	0.089487	0.91353	4.23e-09	intergenic	GPR101(dist=309937),ZIC3(dist=224576)
CD40-L	chrX	136628759	rs138019833	A	C	0.087844	0.94097	4.06e-10	intergenic	GPR101(dist=514926),ZIC3(dist=19587)
CD40-L	chrX	136881099	rs146658494	T	C	0.089719	0.9288	4.02e-09	intergenic	ZIC3(dist=226840),LINC00889(dist=815793)
CD40-L	chrX	136903975	rs147347944	T	C	0.089687	0.92941	4.02e-09	intergenic	ZIC3(dist=249716),LINC00889(dist=792917)
CD40-L	chrX	136963900	rs150723999	T	C	0.089513	0.92746	5.85e-09	intergenic	ZIC3(dist=309641),LINC00889(dist=732992)
CD40-L	chrX	137119441	rs137859326	C	T	0.045145	0.83195	1.42e-17	intergenic	ZIC3(dist=465182),LINC00889(dist=577451)
CD40-L	chrX	137185059	rs145126403	T	C	0.052751	0.82353	5.7e-15	intergenic	ZIC3(dist=530800),LINC00889(dist=511833)
CD40-L	chrX	137202671	rs192036700	G	A	0.04553	0.82257	2.65e-17	intergenic	ZIC3(dist=548412),LINC00889(dist=494221)
CXCL10	chr4	65633791	rs145941269	C	T	0.0070289	0.52458	8.62e-09	intergenic	TECRL(dist=358613),LOC401134(dist=146208)
CXCL10	chr4	65680330	rs186207832	C	A	0.007041	0.52273	9.83e-09	intergenic	TECRL(dist=405152),LOC401134(dist=99669)
CXCL10	chr4	65686811	rs116830350	G	A	0.0096688	0.60739	3.74e-09	intergenic	TECRL(dist=411633),LOC401134(dist=93188)
CXCL10	chr4	65687169	rs187739110	G	T	0.0070405	0.52264	9.82e-09	intergenic	TECRL(dist=411991),LOC401134(dist=92830)
CXCL10	chr4	65765567	rs146047635	C	T	0.0068216	0.51186	9.95e-09	intergenic	TECRL(dist=490389),LOC401134(dist=14432)
CXCL10	chr4	66248934	chr4:66248934:D	G	GAT	0.013131	0.57691	3.43e-09	intronic	EPHA5
CXCL10	chr4	67041054	rs72640543	A	G	0.01473	0.97355	7.02e-09	intergenic	LOC100144602(dist=481950),CENPC(dist=1296935)
CXCL10	chr4	67113625	rs116929623	T	C	0.014756	0.97188	6.65e-09	intergenic	LOC100144602(dist=554521),CENPC(dist=1224364)
CXCL10	chr4	67126755	rs184789809	C	T	0.009715	0.63343	2.82e-09	intergenic	LOC100144602(dist=567651),CENPC(dist=1211234)
CXCL10	chr4	75223404	rs80206412	T	A	0.021395	0.72077	2.16e-17	intergenic	EPGN(dist=40884),EREG(dist=7456)
CXCL10	chr4	75226840	rs138412599	T	C	0.02129	0.72427	2.27e-17	intergenic	EPGN(dist=44320),EREG(dist=4020)
CXCL10	chr4	75229248	rs190319526	A	G	0.021284	0.72436	2.27e-17	intergenic	EPGN(dist=46728),EREG(dist=1612)
CXCL10	chr4	75237868	rs116477508	T	G	0.021288	0.72423	2.25e-17	intronic	EREG
CXCL10	chr4	75258228	rs56981143	A	C	0.021169	0.71519	1.34e-17	intergenic	EREG(dist=3751),AREG(dist=52625)
CXCL10	chr4	76943947	rs11548618	A	G	0.034716	1	6.78e-37	exonic	CXCL10	CXCL10 (NM_001565): missense_variant R (CGC) --> C (TGC)
CXCL10	chr4	79285084	rs149802708	T	C	0.013062	0.9886	3.68e-15	exonic	FRAS1	FRAS1 (NM_025074): synonymous_variant T (ACC) --> T (ACT)
CXCL5	chr10	65133156	rs2393967	C	A	0.36933	1	6.71e-09	intronic	JMJD1C						Mean platelet volume	19820697
CXCL5	chr10	65261184	rs2893923	T	C	0.36933	1	6.71e-09	intergenic	JMJD1C-AS1(dist=34862),REEP3(dist=19939)						Platelet aggregation	20526338
CXCL5	chr4	74736180	rs56078309	A	G	0.075505	0.97642	1.44e-17	intronic	CXCL1
CXCL5	chr4	74804846	rs1821623	C	G	0.099325	0.99843	6.81e-20	intergenic	CXCL1(dist=67827),PF4(dist=41696)
CXCL5	chr4	74804923	rs6446970	G	T	0.12729	0.99436	2.15e-12	intergenic	CXCL1(dist=67904),PF4(dist=41619)
CXCL5	chr4	74811199	rs4694656	G	A	0.099325	1	7.68e-20	intergenic	CXCL1(dist=74180),PF4(dist=35343)
CXCL5	chr4	74857708	rs2472649	A	G	0.12054	1	3.57e-21	intergenic	PPBP(dist=3801),CXCL5(dist=3651)						Inflammatory bowel disease	23128233
CXCL5	chr4	74863997	rs425535	T	C	0.10023	0.99551	4.27e-26	exonic	CXCL5	CXCL5 (NM_002994): synonymous_variant Q (CAA) --> Q (CAG)
E-selectin	chr9	136131651	rs1053878	A	G	0.18515	1	1.38e-09	exonic	ABO	ABO (NM_020469): missense_variant P (CCG) --> L (CTG)
E-selectin	chr9	136149399	rs507666	A	G	0.14995	1	5.01e-16	intronic	ABO						Soluble ICAM-1, Soluble ICAM-1	18604267, 21533024
E-selectin	chr9	136153875	rs651007	T	C	0.16345	1	2.75e-14	intergenic	ABO(dist=3245),SURF6(dist=43668)					Yes	E-selectin level, Metabolite levels, End-stage coagulation	20147318, 21909109, 23381943
E-selectin	chr9	136154168	rs579459	C	T	0.16345	1	2.75e-14	intergenic	ABO(dist=3538),SURF6(dist=43375)					Yes	Soluble E-selectin levels, Soluble levels of adhesion molecules, Coronary heart disease, Liver enzyme levels (alkaline phosphatase), Red blood cell traits	19729612, 20167578, 21378990, 22001757, 23222517
E-selectin	chr9	136155000	rs635634	T	C	0.14995	1	5.01e-16	intergenic	ABO(dist=4370),SURF6(dist=42543)						Cholesterol, total & LDL cholesterol	20686565
E-selectin	chr9	136323754	rs4962153	A	G	0.13308	1	6.07e-11	intronic	ADAMTS13						Liver enzyme levels	18940312
Ep-CAM	chr2	47612302	rs201314303	G	C	0.0088746	0.90563	6.74e-16	intronic	EPCAM
Ep-CAM	chr2	53759510	rs77493332	C	T	0.0033018	0.31492	1.05e-09	intergenic	NONE(dist=NONE),ASB3(dist=137607)
Ep-CAM	chr2	53759961	rs116095556	T	C	0.0033018	0.31492	1.05e-09	intergenic	NONE(dist=NONE),ASB3(dist=137156)
Ep-CAM	chr2	53761152	rs79292603	T	G	0.0032189	0.31852	4.63e-10	intergenic	NONE(dist=NONE),ASB3(dist=135965)
Ep-CAM	chr2	53769436	rs76445320	T	C	0.0031953	0.31973	3.87e-10	intergenic	NONE(dist=NONE),ASB3(dist=127681)
Ep-CAM	chr2	53769510	rs115568081	C	T	0.0032242	0.31702	4.45e-10	intergenic	NONE(dist=NONE),ASB3(dist=127607)
Ep-CAM	chr2	53769542	rs150884027	C	T	0.0030964	0.32791	2.31e-10	intergenic	NONE(dist=NONE),ASB3(dist=127575)
Ep-CAM	chr2	53775031	rs76082219	C	A	0.0032734	0.31555	7.78e-10	intergenic	NONE(dist=NONE),ASB3(dist=122086)
Ep-CAM	chr2	53790815	rs191849450	G	T	0.0031249	0.32075	3.36e-10	intergenic	NONE(dist=NONE),ASB3(dist=106302)
Ep-CAM	chr2	53870900	rs148515831	A	G	0.0037425	0.33217	6.14e-11	intergenic	NONE(dist=NONE),ASB3(dist=26217)
Ep-CAM	chr2	53920047	rs113798704	T	A	0.0037956	0.33198	6.42e-11	intronic	ASB3,GPR75-ASB3
Ep-CAM	chr2	53964004	rs114675859	C	T	0.0048607	0.31831	6.99e-10	intronic	ASB3,GPR75-ASB3
Ep-CAM	chr2	54030395	rs112679447	G	C	0.0048409	0.32269	8.46e-10	intronic	ERLEC1,GPR75-ASB3
Ep-CAM	chr2	54075490	rs113637042	T	C	0.0038775	0.33619	1.23e-10	intronic	GPR75-ASB3
Ep-CAM	chr2	54148625	rs190511549	A	G	0.0042927	0.32188	2.71e-10	intronic	PSME4
Ep-CAM	chr2	54185797	rs113061790	C	T	0.0043978	0.31688	3.5e-10	intronic	PSME4
Ep-CAM	chr2	54224136	rs112901563	C	T	0.0047662	0.33206	1.02e-09	intergenic	PSME4(dist=26159),ACYP2(dist=118274)
Ep-CAM	chr2	54810681	rs187396490	T	C	0.0040608	0.35437	1.29e-09	intronic	SPTBN1
Ep-CAM	chr2	54823705	rs188768438	T	C	0.0040632	0.35538	1.38e-09	intronic	SPTBN1
Ep-CAM	chr2	54906021	rs183421614	A	G	0.004053	0.35631	1.17e-09	intergenic	SPTBN1(dist=7438),EML6(dist=46128)
Ep-CAM	chr2	62066986	rs139266382	C	G	0.015429	1	5e-12	exonic	FAM161A	FAM161A (NM_032180): missense_variant Q (CAG) --> E (GAG)
Ep-CAM	chr13	103514459	rs4150314	T	C	0.038091	1	4.89e-13	exonic	BIVM-ERCC5,ERCC5	BIVM-ERCC5 (NM_001204425): synonymous_variant D (GAC) --> D (GAT)
Ep-CAM	chr13	103520565	rs4150342	G	A	0.038091	1	4.89e-13	exonic	BIVM-ERCC5,ERCC5	BIVM-ERCC5 (NM_001204425): missense_variant N (AAT) --> S (AGT)
Ep-CAM	chr13	103701690	rs56398830	A	G	0.047734	1	3.02e-15	exonic	SLC10A2	SLC10A2 (NM_000452): missense_variant P (CCG) --> S (TCG)
hK11	chr19	51491464	rs1122466	G	A	0.025998	0.96151	1.3e-09	intergenic	KLK7(dist=4144),KLK8(dist=7800)
hk11	chr19	51493113	chr19:51493113:D	T	TG	0.024543	0.96371	5.14e-09	intergenic	KLK7(dist=5793),KLK8(dist=6151)
hK11	chr19	51495823	rs76313614	A	T	0.024537	0.96448	5.28e-09	intergenic	KLK7(dist=8503),KLK8(dist=3441)
hK11	chr19	51496876	chr19:51496876:D	A	ATGT	0.024539	0.96461	5.31e-09	intergenic	KLK7(dist=9556),KLK8(dist=2388)
hK11	chr19	51498131	rs11667107	T	C	0.024664	0.96073	4.22e-09	intergenic	KLK7(dist=10811),KLK8(dist=1133)
hK11	chr19	51498642	rs11084044	A	T	0.024541	0.96474	5.33e-09	downstream	KLK8
hK11	chr19	51498729	rs11084045	T	C	0.024541	0.96474	5.33e-09	downstream	KLK8
hK11	chr19	51503097	rs77397448	A	G	0.025168	0.96637	2.41e-09	intronic	KLK8
hK11	chr19	51503285	rs16988799	T	C	0.037126	1	3.8e-12	exonic	KLK8	KLK8 (NM_144505): missense_variant V (GTC) --> I (ATC)
hK11	chr19	51503653	rs10410942	C	T	0.03468	0.92658	4.96e-12	intronic	KLK8
hK11	chr19	51504144	rs16988801	G	C	0.02505	0.96014	1.13e-09	intronic	KLK8
hK11	chr19	51505801	rs11084046	A	G	0.024199	0.95651	1.94e-10	UTR3	KLK9
hK11	chr19	51508721	rs11672663	A	C	0.024153	0.9545	1.87e-10	intronic	KLK9
hK11	chr19	51512311	rs78192156	T	C	0.024083	0.95482	1.65e-10	intronic	KLK9
hK11	chr19	51527970	rs117268623	T	C	0.023626	1	5.25e-18	exonic	KLK11	KLK11 (NM_144947): missense_variant E (GAG) --> K (AAG)
IL-12	chr5	158772582	rs953861	G	A	0.20733	1	6.03e-10	ncRNA_intronic	LOC285626
IL-12	chr5	158787385	rs6556412	A	G	0.3269	1	2.82e-09	ncRNA_intronic	LOC285626						Crohn's disease	21102463
IL-12	chr5	158814533	rs10045431	A	C	0.25603	1	8.99e-17	intergenic	LOC285626(dist=24691),LOC285627(dist=61031)						Crohn's disease, Crohn's disease	18587394, 20570966
IL-12	chr5	158822645	rs6887695	C	G	0.3269	1	3.69e-09	intergenic	LOC285626(dist=32803),LOC285627(dist=52919)						Crohn's disease	17554261
IL-17RB	chr3	53876218	rs6801605	A	G	0.34571	1	1.75e-18	intronic	CHDH		Liver	IL17RB	18462017
IL-17RB	chr3	53892830	rs2232346	C	T	0.01109	1	5.77e-09	exonic	IL17RB	IL17RB (NM_018725): missense_variant F (TTC) --> L (CTC)
IL-6RA	chr1	149880863	rs68002561	G	A	0.097757	0.99207	4.57e-09	intronic	SV2A
IL-6RA	chr1	149902588	rs72692816	G	A	0.090779	0.9454	3.71e-09	intronic	MTMR11
IL-6RA	chr1	149903122	rs72692819	C	G	0.095338	0.99791	2.82e-09	intronic	MTMR11
IL-6RA	chr1	149903609	rs12078573	A	G	0.095468	1	3.26e-09	intronic	MTMR11
IL-6RA	chr1	149907258	rs78420505	T	C	0.095468	1	3.26e-09	intronic	MTMR11
IL-6RA	chr1	149907276	rs78964926	G	A	0.095468	1	3.26e-09	intronic	MTMR11
IL-6RA	chr1	149909495	rs10494363	A	G	0.09595	1	1.55e-09	upstream	MTMR11
IL-6RA	chr1	149943157	rs77015846	A	G	0.095468	1	3.26e-09	exonic	OTUD7B	OTUD7B (NM_020205): synonymous_variant A (GCC) --> A (GCT)
IL-6RA	chr1	149968717	rs10494261	G	A	0.095468	1	3.26e-09	intronic	OTUD7B
IL-6RA	chr1	154351247	rs57100877	G	C	0.17215	0.99517	3e-12	intergenic	ATP8B2(dist=27467),IL6R(dist=26422)
IL-6RA	chr1	154363985	rs11582424	C	A	0.36837	1	8e-10	intergenic	ATP8B2(dist=40205),IL6R(dist=13684)
IL-6RA	chr1	154400015	rs4845618	G	T	0.46673	1	5.5e-36	intronic	IL6R
IL-6RA	chr1	154418879	rs4537545	T	C	0.33076	1	1.01e-52	intronic	IL6R						C-reactive protein	19567438
IL-6RA	chr1	154422067	rs4845625	T	C	0.46095	1	9.79e-40	intronic	IL6R
IL-6RA	chr1	154426264	rs4129267	T	C	0.33414	1	4.39e-58	intronic	IL6R					Yes	Pulmonary function, Protein quantitative trait loci, C-reactive protein, Asthma	17903307, 18464913, 21300955, 21907864
IL-6RA	chr1	154436195	rs4240872	C	T	0.31533	1	1.53e-20	intronic	IL6R
IL-6RA	chr1	154437896	rs2229238	T	C	0.28498	0.99856	6.42e-19	UTR3	IL6R						Coronary heart disease	22319020
IL-6RA	chr1	154516477	rs12750774	A	G	0.27869	1	9.27e-13	exonic	TDRD10	TDRD10 (NM_182499): missense_variant R (CGA) --> Q (CAA)
IL-6RA	chr1	154516578	rs3811448	A	G	0.29508	1	9.9e-20	exonic	TDRD10	TDRD10 (NM_182499): missense_variant V (GTC) --> I (ATC)
IL-6RA	chr1	154524973	rs12144146	G	A	0.27662	0.99014	2.61e-12	intronic	UBE2Q1
IL-6RA	chr1	154557685	rs9427094	T	C	0.47238	0.99795	5.51e-09	intronic	ADAR
IL-6RA	chr1	154607914	rs9427108	A	G	0.4513	1	5.01e-10	intergenic	ADAR(dist=7458),KCNN3(dist=62028)
MIA	chr19	41263403	rs2230694	G	A	0.10927	0.99848	6.83e-17	exonic	SNRPA	SNRPA (NM_004596): synonymous_variant K (AAA) --> K (AAG)
MIA	chr19	41271104	rs13108	C	T	0.071738	0.98166	1.42e-09	UTR3	SNRPA
MIA	chr19	41274713	rs2607426	G	A	0.10897	1	1.13e-16	intergenic	SNRPA(dist=3416),MIA(dist=6369)
MIA	chr19	41281346	rs2233154	T	C	0.10897	0.99999	1.13e-16	UTR5	MIA
MIA	chr19	41283365	rs2233159	C	G	0.10902	0.99952	1.07e-16	ncRNA_UTR3	MIA
MIA	chr19	41285873	rs4803367	G	T	0.028933	0.99988	6.24e-10	ncRNA_intronic	MIA-RAB4B,RAB4B-EGLN2
MIA	chr19	41313261	rs144553930	T	C	0.028739	0.97623	4.93e-10	ncRNA_intronic	RAB4B-EGLN2
MIC-A	chr6	31256753	rs2524044	G	T	0.11186	1	3.32e-09	intergenic	HLA-C(dist=16840),HLA-B(dist=64896)
MIC-A	chr6	31353593	rs2844529	A	G	0.37175	1	7.39e-12	intergenic	HLA-B(dist=28604),NONE(dist=NONE)		Lymphoblastoid	MICA/GI_27483210-S	17873874
MIC-A	chr6	31354104	rs2428486	C	T	0.37175	1	7.39e-12	intergenic	HLA-B(dist=29115),NONE(dist=NONE)		Lymphoblastoid	MICA/GI_27483210-S	17873874
MIC-A	chr6	31354560	rs13437082	T	C	0.36596	1	1.11e-11	intergenic	HLA-B(dist=29571),NONE(dist=NONE)						Height	19343178
MIC-A	chr6	31354819	rs4711269	T	C	0.36596	1	1.11e-11	intergenic	HLA-B(dist=29830),NONE(dist=NONE)
MIC-A	chr6	31360255	rs7751505	C	A	0.36451	1	1.25e-11	intergenic	HLA-B(dist=35266),MICA(dist=11116)						Pubertal anthropometrics	23449627
MIC-A	chr6	31360341	rs7771971	C	T	0.36548	1	1.25e-11	intergenic	HLA-B(dist=35352),MICA(dist=11030)		Lymphoblastoid	MICA/GI_27483210-S	17873874
MIC-A	chr6	31361897	rs2523473	C	A	0.3703	1	8.34e-12	intergenic	HLA-B(dist=36908),MICA(dist=9474)		Lymphoblastoid	MICA/GI_27483210-S	17873874
MIC-A	chr6	31362930	rs2523467	T	C	0.36933	1	8.34e-12	intergenic	HLA-B(dist=37941),MICA(dist=8441)		Lymphoblastoid	MICA/GI_27483210-S	17873874
MIC-A	chr6	31365308	rs2523459	G	T	0.3703	1	8.34e-12	intergenic	HLA-B(dist=40319),MICA(dist=6063)		Lymphoblastoid	MICA/GI_27483210-S	17873874
MIC-A	chr6	31366595	rs2596542	T	C	0.3703	1	8.34e-12	intergenic	HLA-B(dist=41606),MICA(dist=4776)						Hepatocellular carcinoma	21499248
MIC-A	chr6	31379109	rs1051794	A	G	0.38573	1	2.55e-14	exonic	MICA	MICA (NM_001177519): missense_variant E (GAA) --> K (AAA)
MIC-A	chr6	31382690	rs9266823	G	A	0.38492	0.99731	2.55e-14	intronic	MICA
MIC-A	chr6	31382770	rs9266824	G	A	0.38669	1	2.55e-14	intronic	MICA
MIC-A	chr6	31382882	rs9266825	A	C	0.38091	1	2.55e-14	exonic	MICA	3_prime_UTR_variant
MIC-A	chr6	31390055	rs10223421	T	G	0.37898	1	2.55e-14	intergenic	MICA(dist=6965),HCP5(dist=40902)
MIC-A	chr6	31407643	rs7772549	C	T	0.38862	1	1.75e-14	intergenic	MICA(dist=24553),HCP5(dist=23314)		Lymphoblastoid	MICA/GI_27483210-S	17873874
MIC-A	chr6	31410948	rs3869132	T	C	0.43539	1	5.33e-16	intergenic	MICA(dist=27858),HCP5(dist=20009)		Lymphoblastoid	MICA/GI_27483210-S	17873874
MIC-A	chr6	31427139	rs2254618	T	A	0.39103	1	3.03e-13	intergenic	MICA(dist=44049),HCP5(dist=3818)		Lymphoblastoid	MICA/GI_27483210-S	17873874
VEGF-D	chrX	12988935	rs142031862	T	C	0.018671	0.72705	9.53e-10	intergenic	TLR8-AS1(dist=27516),TMSB4X(dist=4291)
VEGF-D	chrX	13718573	rs148736097	G	A	0.041395	0.69757	9.6e-11	intronic	RAB9A
VEGF-D	chrX	13788563	rs192707573	T	C	0.013718	0.84722	3.26e-13	downstream	GPM6B
VEGF-D	chrX	13884751	rs115995699	A	G	0.022951	0.72228	4.59e-09	intronic	GPM6B
VEGF-D	chrX	14062825	rs140320661	T	C	0.018704	0.67258	1.37e-09	intergenic	GEMIN8(dist=14790),GLRA2(dist=484595)
VEGF-D	chrX	14193437	rs183561450	T	C	0.011769	0.88593	1.99e-14	intergenic	GEMIN8(dist=145402),GLRA2(dist=353983)
VEGF-D	chrX	14286610	rs189886124	T	G	0.011691	0.89515	1.4e-14	intergenic	GEMIN8(dist=238575),GLRA2(dist=260810)
VEGF-D	chrX	14326488	rs182147661	C	T	0.011647	0.90029	1.13e-14	intergenic	GEMIN8(dist=278453),GLRA2(dist=220932)
VEGF-D	chrX	14628793	rs73199677	G	A	0.01918	0.69847	1.61e-11	intronic	GLRA2
VEGF-D	chrX	15071048	rs186292414	T	C	0.011459	0.9145	1.27e-15	intergenic	MOSPD2(dist=131589),ASB9(dist=191061)
VEGF-D	chrX	15091672	rs188691942	T	C	0.011412	0.92027	1.28e-15	intergenic	MOSPD2(dist=152213),ASB9(dist=170437)
VEGF-D	chrX	15106939	rs191382719	A	C	0.019287	0.69829	8.74e-11	intergenic	MOSPD2(dist=167480),ASB9(dist=155170)
VEGF-D	chrX	15308292	rs188779336	G	C	0.012998	0.80621	1.11e-15	intronic	ASB11
VEGF-D	chrX	15365438	rs146086561	T	C	0.01109	1	1.81e-15	exonic	FIGF	FIGF (NM_004469): missense_variant M (ATG) --> I (ATA)
VEGF-D	chrX	15461417	chrX:15461417:I	GA	G	0.014598	0.68078	1.72e-15	ncRNA_intronic	PIR-FIGF
VEGF-D	chrX	15661760	rs184719541	C	T	0.016154	0.64731	1.73e-13	intronic	TMEM27
VEGF-D	chrX	15746248	rs193113009	A	G	0.012562	0.83513	2.49e-15	intergenic	CA5BP1(dist=24774),CA5B(dist=10164)
VEGF-D	chrX	15804592	rs183419468	T	G	0.012906	0.89975	1e-14	ncRNA_exonic	INE2
VEGF-D	chrX	15857862	rs144203327	T	C	0.012496	0.94462	6e-15	intronic	AP1S2
VEGF-D	chrX	15918956	rs137942524	A	C	0.024762	0.74898	1.52e-10	intergenic	AP1S2(dist=45819),GRPR(dist=222468)
VEGF-D	chrX	15943203	rs147155102	A	G	0.025937	0.71004	3.56e-10	intergenic	AP1S2(dist=70066),GRPR(dist=198221)
VEGF-D	chrX	16033563	rs187999655	A	G	0.013186	0.88236	1.45e-14	intergenic	AP1S2(dist=160426),GRPR(dist=107861)
VEGF-D	chrX	16045740	rs189918607	T	A	0.013287	0.85119	1.13e-14	intergenic	AP1S2(dist=172603),GRPR(dist=95684)
VEGF-D	chrX	16059250	rs143229464	C	A	0.013265	0.85234	1.1e-14	intergenic	AP1S2(dist=186113),GRPR(dist=82174)
VEGF-D	chrX	16076688	rs183448039	A	T	0.013249	0.85319	1.07e-14	intergenic	AP1S2(dist=203551),GRPR(dist=64736)
VEGF-D	chrX	16133666	rs181658184	G	A	0.013053	0.86469	9.05e-15	intergenic	AP1S2(dist=260529),GRPR(dist=7758)
VEGF-D	chrX	16161812	rs190999683	T	C	0.012696	0.89306	7.88e-15	intronic	GRPR
VEGF-D	chrX	16193945	rs188779316	G	C	0.012772	0.88081	6.74e-15	intergenic	MAGEB17(dist=4429),CTPS2(dist=412177)
VEGF-D	chrX	16220615	rs181286227	T	A	0.013387	0.82325	7.53e-15	intergenic	MAGEB17(dist=31099),CTPS2(dist=385507)
VEGF-D	chrX	16409262	rs191876567	G	C	0.019943	0.79508	4.95e-11	intergenic	MAGEB17(dist=219746),CTPS2(dist=196860)
VEGF-D	chrX	16409285	rs186661481	C	A	0.019943	0.79508	4.95e-11	intergenic	MAGEB17(dist=219769),CTPS2(dist=196837)
VEGF-D	chrX	16478483	rs191430872	C	A	0.021103	0.7303	6.44e-11	intergenic	MAGEB17(dist=288967),CTPS2(dist=127639)
VEGF-D	chrX	16516300	rs140073031	G	C	0.021988	0.6838	7.9e-11	intergenic	MAGEB17(dist=326784),CTPS2(dist=89822)
VEGF-D	chrX	16572031	rs180981370	C	G	0.019479	0.82338	6.5e-11	intergenic	MAGEB17(dist=382515),CTPS2(dist=34091)
VEGF-D	chrX	16613465	rs182895582	T	C	0.020472	0.76418	7.81e-11	intronic	CTPS2
VEGF-D	chrX	16663673	rs189324531	A	G	0.019003	0.8522	4.39e-11	intronic	CTPS2
